# Supplementary material for: Using the Trauma Reintegration Process to Treat Posttraumatic Stress Disorder with Dissociation and Somatic Features: A Case Series
Source: Healthcare (Basel). 2025 May 8;13(10):1092. doi: 10.3390/healthcare13101092 (PMC12111324; doi:10.3390/healthcare13101092)
Supplement: Supplementary file 1 [file healthcare-13-01092-s001.zip]

Archive with 1 entries (1 files):
- healthcare-3567113-supplementary.pdf
